# Supplementary material for: Diphenyl Diselenide-Assisted Radical Addition Reaction of Diphenyl Disulfide to Unsaturated Bonds upon Photoirradiation
Source: Molecules. 2023 Mar 7;28(6):2450. doi: 10.3390/molecules28062450 (PMC10059204; doi:10.3390/molecules28062450)
Supplement: Supplementary file 1 [file molecules-28-02450-s001.zip]

Archive with 1 entries (1 files):
- molecules-2223907-supplementary.pdf
